# Supplementary material for: Cryo-EM Map Anisotropy Can Be Attenuated by Map Post-Processing and a New Method for Its Estimation
Source: Int J Mol Sci. 2024 Apr 2;25(7):3959. doi: 10.3390/ijms25073959 (PMC11012471; doi:10.3390/ijms25073959)
Supplement: Supplementary file 1 [file ijms-25-03959-s001.zip]

Archive with 1 entries (1 files):
- ijms-2907499-supplementary.pdf
